# Supplementary material for: Adopting a Societal Perspective in Health-Economic Evaluation: Analysis of Nine HTA Methodological Guidelines on How to Integrate Societal Costs
Source: J Mark Access Health Policy. 2026 Feb 10;14(1):10. doi: 10.3390/jmahp14010010 (PMC12921813; doi:10.3390/jmahp14010010)
Supplement: Supplementary file 1 [file jmahp-14-00010-s001.zip]

Archive with 1 entries (1 files):
- jmahp-4028569-supplementary.pdf
